# Supplementary material for: Novel erythrocyte clumps revealed by an orphan gene Newtic1 in circulating blood and regenerating limbs of the adult newt
Source: Sci Rep. 2018 May 10;8:7455. doi: 10.1038/s41598-018-25867-x (PMC5945717; doi:10.1038/s41598-018-25867-x)
Supplement: Supplementary file 2 — Supplementary Table S3 [file 41598_2018_25867_MOESM2_ESM.xlsx]

## Sheet: Transcripts.TMM.EXPR
	Supplementary Table S3. Mapping results showing expression levels (normalized FPMK) of secretory molecules in whole blood.
		blood_3	blood_7	blood_8	query_length	description	NCBI LINK	hit_length	E value	identical
	comp481795_c0_seq2	0.02	0.02	0.031	3452	PREDICTED: protransforming growth factor alpha isoform X2 [Chrysemys picta bellii]	LINK	159	3.50831e-45	0.7778
	comp481795_c0_seq1	0.089	0.118	0.165	3451	PREDICTED: protransforming growth factor alpha isoform X2 [Chrysemys picta bellii]	LINK	159	3.49867e-45	0.7778
TGFb1	comp290637_c0_seq1	1.754	2.107	1.907	3102	transforming growth factor beta-1 [Ambystoma mexicanum]	LINK	393	0	0.8275
	comp509310_c0_seq4	0.03	0.02	0.031	2788	PREDICTED: transforming growth factor beta-3 [Leptonychotes weddellii]	LINK	412	2.45725e-164	0.8299
	comp491157_c1_seq2	0.305	0.325	0.155	1204	anti-dorsalizing morphogenic protein precursor [Xenopus (Silurana) tropicalis] >gi|89272517|emb|CAJ81579.1| novel protein similar to anti-dorsalizing morphogenic protein [Xenopus (Silurana) tropicalis]	LINK	390	0	0.7453
	comp481493_c0_seq3	0	0.305	0.103	498	activin beta-A subunit [Cynops pyrrhogaster]	LINK	413	2.09544e-15	0.907
	comp481493_c0_seq2	0.167	0.315	0.144	1438	activin beta-A subunit [Cynops pyrrhogaster]	LINK	413	7.99874e-32	0.8889
	comp481493_c0_seq1	0	0.03	0.021	1860	activin beta-A subunit [Cynops pyrrhogaster]	LINK	413	0	1
BMP2	comp396677_c0_seq1	3.941	3.012	3	4139	bone morphogenetic protein 2 [Ambystoma mexicanum]	LINK	395	0	0.9043
	comp481011_c1_seq1	0.167	0.63	0.701	1962	bone morphogenetic protein 6 precursor [Xenopus (Silurana) tropicalis] >gi|160774437|gb|AAI55510.1| bmp6 protein [Xenopus (Silurana) tropicalis]	LINK	441	0	0.7683
	comp509372_c0_seq4	0	0	0.041	4151	PREDICTED: bone morphogenetic protein 15 [Alligator sinensis]	LINK	392	1.64526e-71	0.741
	comp509372_c0_seq2	0	0.108	0	3789	PREDICTED: bone morphogenetic protein 15 [Alligator sinensis]	LINK	392	7.95003e-72	0.741
	comp509372_c0_seq3	0.02	0	0.01	4773	PREDICTED: bone morphogenetic protein 15 [Chelonia mydas]	LINK	563	2.20476e-85	0.6897
	comp509372_c0_seq1	0	0	0.072	5134	PREDICTED: bone morphogenetic protein 15 [Chelonia mydas]	LINK	563	1.42076e-87	0.6897
	comp491157_c1_seq1	0.049	0	0.041	627	PREDICTED: bone morphogenetic protein 2-like [Latimeria chalumnae]	LINK	389	2.15847e-105	0.7317
	comp511097_c0_seq3	0.01	0	0	3500	PREDICTED: bone morphogenetic protein 3 [Chrysemys picta bellii]	LINK	474	0	0.692
	comp471530_c0_seq2	0	0.03	0	1817	PREDICTED: bone morphogenetic protein 7 [Latimeria chalumnae]	LINK	422	3.965e-125	0.8707
	comp471530_c0_seq1	0	0	0.01	5248	PREDICTED: bone morphogenetic protein 7 [Ornithorhynchus anatinus]	LINK	430	0	0.8651
	comp496862_c0_seq1	0.01	0	0	3612	glial cell line-derived neurotrophic factor [Ambystoma mexicanum]	LINK	210	2.32471e-91	0.867
	comp509409_c1_seq2	0.01	0	0.01	7117	PREDICTED: artemin [Chrysemys picta bellii]	LINK	216	5.49884e-63	0.5442
	comp423733_c0_seq1	0	0	0.062	1616	PREDICTED: growth/differentiation factor 11 [Pelodiscus sinensis]	LINK	275	1.04632e-179	0.9641
	comp423733_c0_seq3	0	0.089	0	2000	PREDICTED: growth/differentiation factor 11 [Xenopus (Silurana) tropicalis]	LINK	384	0	0.8854
	comp500604_c0_seq1	0	0.089	0	4283	PREDICTED: growth/differentiation factor 7-like isoform X2 [Poecilia reticulata]	LINK	214	8.81353e-15	0.2825
	comp509821_c0_seq1	0.227	0.236	0.237	5845	vascular endothelial growth factor A, partial [Protopterus annectens]	LINK	186	1.21975e-57	0.5848
	comp456381_c0_seq2	0	0	0.01	2270	PREDICTED: vascular endothelial growth factor A isoform X4 [Chelonia mydas]	LINK	192	6.0449e-85	0.7031
	comp456381_c0_seq6	0	0.138	0	2303	PREDICTED: vascular endothelial growth factor A isoform X4 [Chelonia mydas]	LINK	192	4.89029e-93	0.7396
	comp456381_c0_seq3	0.187	0	0.052	2171	PREDICTED: vascular endothelial growth factor A isoform X9 [Chelonia mydas]	LINK	148	1.6515e-62	0.6824
	comp456381_c0_seq1	0.069	0	0.041	1010	PREDICTED: vascular endothelial growth factor A-like isoform X1 [Python bivittatus]	LINK	216	8.09182e-22	0.9074
VEGFC	comp478673_c1_seq2	2.552	1.762	1.98	2969	vascular endothelial growth factor C [Coturnix coturnix]	LINK	418	7.06228e-25	0.3293
	comp478673_c1_seq1	4.572	1.733	0.938	3165	PREDICTED: vascular endothelial growth factor C [Mesocricetus auratus]	LINK	415	1.42822e-29	0.3395
	comp512228_c0_seq5	3.577	3.987	3.475	2988	platelet-derived growth factor subunit B [Xenopus (Silurana) tropicalis] >gi|49522515|gb|AAH75576.1| platelet-derived growth factor beta polypeptide (simian sarcoma viral (v-sis) oncogene homolog) [Xenopus (Silurana) tropicalis] >gi|89273929|emb|CAJ82271.1| protein phosphatase 2 (formerly 2A), regulatory subunit A (PR 65), beta isoform [Xenopus (Silurana) tropicalis]	LINK	589	0	0.961
	comp512228_c0_seq10	0.463	0	0	4101	platelet-derived growth factor subunit B [Xenopus (Silurana) tropicalis] >gi|49522515|gb|AAH75576.1| platelet-derived growth factor beta polypeptide (simian sarcoma viral (v-sis) oncogene homolog) [Xenopus (Silurana) tropicalis] >gi|89273929|emb|CAJ82271.1| protein phosphatase 2 (formerly 2A), regulatory subunit A (PR 65), beta isoform [Xenopus (Silurana) tropicalis]	LINK	589	0	0.961
PDGFC	comp460891_c1_seq1	3.596	3.229	3.578	3266	PREDICTED: platelet-derived growth factor C [Chelonia mydas]	LINK	345	0	0.8273
	comp516619_c0_seq4	0.01	0	0	6789	PREDICTED: platelet-derived growth factor D isoform 1 [Monodelphis domestica]	LINK	370	0	0.8032
	comp508572_c1_seq1	0.187	0.089	0.134	3839	PREDICTED: platelet-derived growth factor subunit B [Anolis carolinensis]	LINK	247	5.66737e-56	0.4962
	comp495871_c2_seq2	0	0.098	0	4171	PREDICTED: insulin-like growth factor I isoform X4 [Ornithorhynchus anatinus]	LINK	153	2.88227e-71	0.8414
	comp495871_c2_seq1	0.177	0	0.072	4251	PREDICTED: insulin-like growth factor I isoform X4 [Ornithorhynchus anatinus]	LINK	153	3.30877e-84	0.8889
IGFII	comp385984_c0_seq2	1.547	3.603	2.877	3824	PREDICTED: insulin-like growth factor II [Chelonia mydas]	LINK	222	1.68561e-79	0.6054
	comp497655_c0_seq2	0.039	0	0.01	3777	PREDICTED: epidermal growth factor-like protein 7 isoform X1 [Pelodiscus sinensis] >gi|558151662|ref|XP_006120822.1| PREDICTED: epidermal growth factor-like protein 7 isoform X2 [Pelodiscus sinensis]	LINK	279	3.35674e-98	0.5694
	comp489370_c0_seq1	0.177	0.069	0.072	1414	PREDICTED: epidermal growth factor-like protein 8 [Callorhinchus milii]	LINK	288	7.12986e-91	0.524
	comp426514_c0_seq2	0	0.03	0	1395	PREDICTED: fibroblast growth factor 11 [Chrysemys picta bellii]	LINK	240	1.18236e-96	0.6402
	comp481188_c0_seq1	0.039	0.079	0.041	1284	PREDICTED: fibroblast growth factor 23 [Alligator sinensis]	LINK	255	7.51662e-31	0.4162
	comp505903_c1_seq1	0.118	0.473	0.351	3995	fibroblast growth factor 1, isoform CRA_c [Mus musculus]	LINK	211	2.29814e-49	0.8
	comp505903_c1_seq2	0.039	0.039	0.175	4099	RecName: Full=Fibroblast growth factor 1; Short=FGF-1; AltName: Full=Acidic fibroblast growth factor; Short=aFGF; AltName: Full=Heparin-binding growth factor 1; Short=HBGF-1; Flags: Precursor, partial [Cynops pyrrhogaster] >gi|49204604|dbj|BAD24666.1| fibroblast growth factor 1 [Cynops pyrrhogaster]	LINK	148	1.10812e-94	1
	comp300938_c0_seq2	0	0.049	0	1041	fibroblast growth factor 12 [Xenopus (Silurana) tropicalis] >gi|134024306|gb|AAI36168.1| fgf12 protein [Xenopus (Silurana) tropicalis]	LINK	207	2.20233e-129	0.8841
	comp472318_c2_seq7	0.138	0.207	0.217	772	keratinocyte growth factor [Homo sapiens]	LINK	98	3.21526e-27	0.7653
	comp515293_c0_seq5	0.01	0	0	6508	PREDICTED: hepatocyte growth factor [Anas platyrhynchos]	LINK	665	0	0.704
	comp515293_c0_seq2	0	0.01	0	6573	PREDICTED: hepatocyte growth factor [Anas platyrhynchos]	LINK	665	0	0.7118
	comp515293_c0_seq11	0	0	0.062	790	PREDICTED: hepatocyte growth factor [Xenopus (Silurana) tropicalis]	LINK	710	5.82961e-110	0.6504
	comp515293_c0_seq1	0	0	0.01	7716	PREDICTED: hepatocyte growth factor [Xenopus (Silurana) tropicalis]	LINK	710	0	0.6891
	comp505830_c1_seq11	0.473	0.512	0.402	5281	PREDICTED: hepatocyte growth factor-like protein [Alligator mississippiensis]	LINK	705	0	0.6831
	comp504571_c0_seq2	0.059	0	0	1661	PREDICTED: myelomonocytic growth factor-like [Ficedula albicollis]	LINK	318	5.2309e-32	0.3923
	comp504571_c0_seq1	0	0.03	0	1536	PREDICTED: myelomonocytic growth factor-like [Ficedula albicollis]	LINK	318	1.48518e-32	0.3934
	comp432377_c0_seq1	0	0.02	0.021	2505	connective tissue growth factor [Notophthalmus viridescens]	LINK	347	0	0.9856
	comp496588_c0_seq2	0	0.03	0.052	1771	PREDICTED: connective tissue growth factor-like [Lepisosteus oculatus]	LINK	373	4.71566e-96	0.623
	comp512222_c0_seq2	0	0	0.01	5260	brain-derived neurotrophic factor [Pleurodeles poireti]	LINK	247	1.26719e-154	0.9919
	comp485444_c1_seq1	0	0.039	0	2284	PREDICTED: neurotrophin-4 [Xenopus (Silurana) tropicalis]	LINK	236	2.03956e-103	0.6624
	comp485444_c1_seq2	0.03	0	0	1664	PREDICTED: neurotrophin-4 [Xenopus (Silurana) tropicalis]	LINK	236	8.99167e-106	0.6624
	comp309771_c0_seq1	0.089	0	0	632	PREDICTED: putative gastrointestinal growth factor xP1-like [Xenopus (Silurana) tropicalis]	LINK	77	8.47693e-16	0.6038
	comp434114_c0_seq1	0.148	2.323	2.145	1644	PREDICTED: leukocyte cell-derived chemotaxin 1 [Chrysemys picta bellii]	LINK	348	0	0.8046
	comp492603_c0_seq6	0.03	0	0	1753	Cywnt-8 [Cynops pyrrhogaster]	LINK	358	0	1
	comp498419_c0_seq6	0.02	0	0	2224	Wnt-4 protein [Glandirana rugosa]	LINK	351	4.71834e-57	0.9712
	comp513749_c2_seq3	0	0.108	0	561	PREDICTED: protein Wnt-16 [Chrysochloris asiatica]	LINK	361	1.06778e-33	0.6296
	comp513749_c2_seq1	0.049	0	0	1916	PREDICTED: protein Wnt-16 [Chrysochloris asiatica]	LINK	361	0	0.8036
	comp513749_c2_seq4	0	0	0.031	2778	PREDICTED: protein Wnt-16 [Chrysochloris asiatica]	LINK	361	0	0.7908
	comp512563_c0_seq2	0.118	0.167	0.082	4997	RecName: Full=Protein Wnt-11; Flags: Precursor >gi|1292712|emb|CAA66151.1| Wnt-11 protein [Coturnix coturnix]	LINK	354	0	0.9068
	comp512563_c0_seq1	0	0	0.01	4065	RecName: Full=Protein Wnt-11; Flags: Precursor >gi|1292712|emb|CAA66151.1| Wnt-11 protein [Coturnix coturnix]	LINK	354	0	0.9068
	comp397725_c0_seq1	0	0	0.041	1331	RecName: Full=Protein Wnt-5a; Short=PWnt-5a; Flags: Precursor >gi|2149109|gb|AAB58495.1| Wnt-5a [Pleurodeles waltl]	LINK	359	2.44376e-52	0.9697
	comp397725_c1_seq1	0.079	0.02	0.021	2431	RecName: Full=Protein Wnt-5a; Short=PWnt-5a; Flags: Precursor >gi|2149109|gb|AAB58495.1| Wnt-5a [Pleurodeles waltl]	LINK	359	0	0.9925
	comp501743_c0_seq4	0.01	0.01	0	3152	RecName: Full=Protein Wnt-5b; Flags: Precursor [Ambystoma mexicanum] >gi|62429|emb|CAA78416.1| Wnt-5B [Ambystoma mexicanum]	LINK	357	0	0.9552
	comp501743_c0_seq1	0	0.01	0	3855	RecName: Full=Protein Wnt-5b; Flags: Precursor [Ambystoma mexicanum] >gi|62429|emb|CAA78416.1| Wnt-5B [Ambystoma mexicanum]	LINK	357	0	0.9552
	comp501743_c0_seq3	0	0	0.01	3292	RecName: Full=Protein Wnt-5b; Flags: Precursor [Ambystoma mexicanum] >gi|62429|emb|CAA78416.1| Wnt-5B [Ambystoma mexicanum]	LINK	357	0	0.9552
	comp498963_c0_seq8	0	0.02	0.021	2108	A disintegrin and metalloproteinase with thrombospondin motifs 12, partial [Chelonia mydas]	LINK	1374	0	0.8121
	comp490741_c2_seq3	0	0.935	0	4581	PREDICTED: A disintegrin and metalloproteinase with thrombospondin motifs 10 [Alligator sinensis]	LINK	1109	0	0.8484
	comp490741_c2_seq7	0	0	1.041	4570	PREDICTED: A disintegrin and metalloproteinase with thrombospondin motifs 10 [Alligator sinensis]	LINK	1109	0	0.8574
	comp490741_c2_seq8	0	0.128	0	2929	PREDICTED: A disintegrin and metalloproteinase with thrombospondin motifs 10 [Chrysemys picta bellii]	LINK	1120	0	0.8696
	comp498320_c1_seq1	0	0	0.01	5812	PREDICTED: A disintegrin and metalloproteinase with thrombospondin motifs 13 [Chelonia mydas]	LINK	1392	0	0.5827
	comp496328_c0_seq2	0.01	0.01	0	5038	PREDICTED: A disintegrin and metalloproteinase with thrombospondin motifs 15 [Chrysemys picta bellii]	LINK	955	0	0.7721
	comp502458_c0_seq4	0.522	1.536	0.959	5220	PREDICTED: A disintegrin and metalloproteinase with thrombospondin motifs 17 [Alligator mississippiensis]	LINK	1088	0	0.8165
	comp502458_c0_seq3	0.148	0.197	0	1111	PREDICTED: A disintegrin and metalloproteinase with thrombospondin motifs 17-like, partial [Ornithorhynchus anatinus]	LINK	318	2.94732e-31	0.5276
	comp483368_c0_seq3	0.03	0.01	0.062	5333	PREDICTED: A disintegrin and metalloproteinase with thrombospondin motifs 2 isoform X1 [Chrysemys picta bellii]	LINK	1183	0	0.758
	comp499710_c0_seq4	0.394	0.551	0.309	7644	PREDICTED: A disintegrin and metalloproteinase with thrombospondin motifs 3 [Alligator sinensis]	LINK	1260	0	0.8127
	comp499710_c0_seq5	0.059	0	0.041	7647	PREDICTED: A disintegrin and metalloproteinase with thrombospondin motifs 3 [Alligator sinensis]	LINK	1260	0	0.7985
	comp499710_c0_seq3	0	0	0.237	7701	PREDICTED: A disintegrin and metalloproteinase with thrombospondin motifs 3 [Alligator sinensis]	LINK	1260	0	0.7998
	comp499710_c0_seq1	1.163	0.522	1.021	1792	PREDICTED: A disintegrin and metalloproteinase with thrombospondin motifs 3-like [Galeopterus variegatus]	LINK	224	1.48631e-46	0.5686
	comp499710_c0_seq2	0.059	0.069	0	5141	PREDICTED: A disintegrin and metalloproteinase with thrombospondin motifs 3-like, partial [Alligator mississippiensis]	LINK	923	0	0.7593
	comp513279_c0_seq1	0.03	0.01	0	7827	PREDICTED: A disintegrin and metalloproteinase with thrombospondin motifs 4 isoform X2 [Xenopus (Silurana) tropicalis]	LINK	852	0	0.7969
	comp505714_c0_seq2	1.271	1.162	1.01	9294	PREDICTED: A disintegrin and metalloproteinase with thrombospondin motifs 7 [Chrysemys picta bellii]	LINK	1875	0	0.5798
	comp505714_c0_seq1	0.158	0.207	0.217	9394	PREDICTED: A disintegrin and metalloproteinase with thrombospondin motifs 7 [Chrysemys picta bellii]	LINK	1875	0	0.5798
	comp509369_c0_seq13	0.02	0	0	5352	PREDICTED: A disintegrin and metalloproteinase with thrombospondin motifs 9 isoform X1 [Chrysemys picta bellii]	LINK	1933	0	0.7716
	comp509369_c0_seq113	0	0.02	0	3258	PREDICTED: A disintegrin and metalloproteinase with thrombospondin motifs 9 isoform X1 [Chrysemys picta bellii]	LINK	1933	0	0.8147
	comp509369_c0_seq134	0	0.02	0	3792	PREDICTED: A disintegrin and metalloproteinase with thrombospondin motifs 9 isoform X1 [Chrysemys picta bellii]	LINK	1933	0	0.8151
	comp509369_c0_seq143	0	0.049	0.093	4006	PREDICTED: A disintegrin and metalloproteinase with thrombospondin motifs 9-like [Ornithorhynchus anatinus]	LINK	187	1.75208e-53	0.5723
	comp509369_c0_seq73	0.059	0	0	3564	PREDICTED: A disintegrin and metalloproteinase with thrombospondin motifs 9-like [Ornithorhynchus anatinus]	LINK	187	1.16156e-53	0.5723
	comp509369_c0_seq138	0	0.039	0	1994	PREDICTED: A disintegrin and metalloproteinase with thrombospondin motifs 9-like [Ornithorhynchus anatinus]	LINK	187	4.10127e-55	0.5723
	comp502879_c0_seq2	0.059	0	0	5294	PREDICTED: ADAMTS-like 5 [Xenopus (Silurana) tropicalis]	LINK	525	0	0.6307
	comp502879_c0_seq1	0	0.02	0.031	5279	PREDICTED: ADAMTS-like 5 [Xenopus (Silurana) tropicalis]	LINK	525	0	0.6307
	comp507562_c1_seq1	0.01	0.01	0.021	8211	PREDICTED: ADAMTS-like protein 1 isoform X3 [Chrysemys picta bellii]	LINK	1807	0	0.7537
	comp512382_c0_seq12	0	0.059	0	1517	PREDICTED: ADAMTS-like protein 2 [Alligator sinensis]	LINK	964	2.51423e-150	0.8403
	comp501364_c0_seq3	0.039	0	0.082	2669	ADAMTS-like protein 2 [Chelonia mydas]	LINK	1133	1.62116e-175	0.55
	comp501364_c0_seq6	0	0.059	0	4147	PREDICTED: ADAMTS-like protein 2 isoform X1 [Chrysemys picta bellii]	LINK	939	0	0.6401
	comp501364_c0_seq1	0	0.03	0	3969	PREDICTED: ADAMTS-like protein 2 isoform X1 [Chrysemys picta bellii]	LINK	939	0	0.5747
	comp501364_c0_seq4	0.079	0	0	4045	PREDICTED: ADAMTS-like protein 2-like [Anas platyrhynchos]	LINK	982	0	0.5763
	comp501364_c0_seq5	0.059	0	0.196	4223	PREDICTED: ADAMTS-like protein 2-like [Anas platyrhynchos]	LINK	982	0	0.6355
	comp513113_c0_seq1	0	0.03	0.052	5654	PREDICTED: ADAMTS-like protein 3 isoform X1 [Chrysemys picta bellii] >gi|641802069|ref|XP_008163635.1| PREDICTED: ADAMTS-like protein 3 isoform X1 [Chrysemys picta bellii] >gi|641802071|ref|XP_008163636.1| PREDICTED: ADAMTS-like protein 3 isoform X1 [Chrysemys picta bellii]	LINK	1779	0	0.6764
	comp513113_c0_seq2	0	0	0.01	3546	PREDICTED: ADAMTS-like protein 3 isoform X4 [Chrysemys picta bellii]	LINK	1527	0	0.7203
	comp513113_c0_seq4	0	0.01	0.052	1479	PREDICTED: ADAMTS-like protein 3-like [Alligator mississippiensis]	LINK	432	6.14279e-118	0.619
	comp517192_c0_seq2	0.414	0.098	0	9220	PREDICTED: ADAMTS-like protein 4, partial [Chrysemys picta bellii]	LINK	1293	0	0.6321
	comp517192_c0_seq1	0.345	0.423	0.505	9201	PREDICTED: ADAMTS-like protein 4, partial [Chrysemys picta bellii]	LINK	1293	0	0.6321
	comp493959_c1_seq6	0.069	0.128	0	1438	PREDICTED: ADAMTS-like protein 5 isoform X2 [Chrysemys picta bellii]	LINK	544	0	0.595
	comp291492_c0_seq1	1.222	1.733	1.268	5324	Disintegrin metalloproteinase [Xenopus laevis] >gi|213626843|gb|AAI70227.1| Disintegrin metalloproteinase [Xenopus laevis]	LINK	839	0	0.7892
	comp401435_c0_seq2	0.473	0.187	0.082	5388	PREDICTED: disintegrin and metalloproteinase domain-containing protein 12-like [Latimeria chalumnae]	LINK	909	0	0.5649
	comp401435_c0_seq1	0	0.049	0.186	5538	PREDICTED: disintegrin and metalloproteinase domain-containing protein 12-like [Latimeria chalumnae]	LINK	909	0	0.5649
	comp497715_c3_seq1	0.325	0	0	834	PREDICTED: disintegrin and metalloproteinase domain-containing protein 28 [Chelonia mydas]	LINK	831	1.20809e-57	0.4678
	comp497715_c3_seq3	0.197	0.187	0.062	834	PREDICTED: disintegrin and metalloproteinase domain-containing protein 28 [Chelonia mydas]	LINK	831	1.15788e-58	0.4615
	comp514302_c0_seq2	0.562	0.768	0.876	5738	PREDICTED: disintegrin and metalloproteinase domain-containing protein 28 [Chelonia mydas]	LINK	831	0	0.5517
	comp464465_c0_seq1	0.02	0.158	0.052	2526	PREDICTED: disintegrin and metalloproteinase domain-containing protein 9 [Pelodiscus sinensis]	LINK	834	1.70358e-164	0.4028
	comp475224_c0_seq1	3.192	3.81	3.464	8016	ADAM metallopeptidase domain 9 precursor [Xenopus (Silurana) tropicalis] >gi|301079067|gb|ADK56763.1| metalloproteinase ADAM9 [Xenopus (Silurana) tropicalis]	LINK	863	0	0.6614
	comp513960_c1_seq1	0.079	0.433	0.567	3577	PREDICTED: matrix metalloproteinase-9 [Chinchilla lanigera]	LINK	714	8.13382e-29	0.5536
	comp513960_c1_seq4	0.158	1.742	2.268	1387	PREDICTED: matrix metalloproteinase-9 [Chinchilla lanigera]	LINK	714	2.40328e-30	0.5586
	comp503399_c6_seq2	0.039	0	0	1383	matrix metallopeptidase 13 (collagenase 3) precursor [Xenopus (Silurana) tropicalis] >gi|67867494|gb|AAH98086.1| hypothetical protein mgc108008 [Xenopus (Silurana) tropicalis]	LINK	261	5.2043e-92	0.5846
	comp507519_c2_seq3	0.089	0.02	0.031	6568	matrix metallopeptidase 14 (membrane-inserted) precursor [Xenopus laevis] >gi|53830063|gb|AAU94940.1| membrane type-1 matrix metalloproteinase 14 [Xenopus laevis] >gi|124481693|gb|AAI33190.1| Mmp14 protein [Xenopus laevis]	LINK	575	0	0.7592
	comp507519_c2_seq4	0.02	0.02	0	5968	matrix metallopeptidase 14 (membrane-inserted) precursor [Xenopus laevis] >gi|53830063|gb|AAU94940.1| membrane type-1 matrix metalloproteinase 14 [Xenopus laevis] >gi|124481693|gb|AAI33190.1| Mmp14 protein [Xenopus laevis]	LINK	575	0	0.7592
	comp517180_c0_seq6	0.611	0.896	0.938	6991	PREDICTED: matrix metalloproteinase-15 [Chrysemys picta bellii]	LINK	675	0	0.6796
	comp517180_c0_seq5	0.621	0.827	0.608	2218	PREDICTED: matrix metalloproteinase-15 [Ornithorhynchus anatinus]	LINK	536	1.37174e-112	0.7661
	comp517180_c0_seq3	0.897	1.427	1.485	2233	PREDICTED: matrix metalloproteinase-15 [Ornithorhynchus anatinus]	LINK	536	2.99171e-124	0.751
	comp515419_c0_seq17	0.256	0.266	0.34	12986	PREDICTED: matrix metalloproteinase-16-like [Falco peregrinus] >gi|541989122|ref|XP_005445464.1| PREDICTED: matrix metalloproteinase-16 [Falco cherrug]	LINK	609	0	0.874
	comp515419_c0_seq6	0	0.236	0.165	7462	PREDICTED: matrix metalloproteinase-16-like [Falco peregrinus] >gi|541989122|ref|XP_005445464.1| PREDICTED: matrix metalloproteinase-16 [Falco cherrug]	LINK	609	0	0.9113
	comp515419_c0_seq1	0	0	0.082	12908	PREDICTED: matrix metalloproteinase-16-like [Falco peregrinus] >gi|541989122|ref|XP_005445464.1| PREDICTED: matrix metalloproteinase-16 [Falco cherrug]	LINK	609	0	0.9113
	comp515419_c0_seq16	0.158	0.108	0	12922	PREDICTED: matrix metalloproteinase-16-like isoform X1 [Pelodiscus sinensis]	LINK	614	0	0.9072
	comp515419_c0_seq2	0	0.158	0	12789	PREDICTED: matrix metalloproteinase-16-like isoform X1 [Pelodiscus sinensis]	LINK	614	0	0.8703
	comp517088_c0_seq1	0.01	0	0.01	6113	PREDICTED: matrix metalloproteinase-17-like [Chrysemys picta bellii]	LINK	605	0	0.6762
	comp491235_c0_seq1	1.143	0.148	0.113	1338	PREDICTED: matrix metalloproteinase-18-like [Xenopus (Silurana) tropicalis]	LINK	466	5.59075e-155	0.5772
	comp440944_c0_seq1	0.01	0.02	0	3676	PREDICTED: matrix metalloproteinase-19 [Xenopus (Silurana) tropicalis]	LINK	573	0	0.6257
MMP21	comp497261_c0_seq1	9.084	5.158	5.269	4160	PREDICTED: matrix metalloproteinase-21 [Xenopus (Silurana) tropicalis]	LINK	623	0	0.5202
	comp498775_c0_seq1	0	0.108	0.144	3785	PREDICTED: matrix metalloproteinase-21-like [Xenopus (Silurana) tropicalis]	LINK	616	2.58621e-34	0.6296
	comp509449_c0_seq1	0.631	0.62	0.588	4231	RecName: Full=Matrix metalloproteinase-21; Short=MMP-21; Flags: Precursor [Cynops pyrrhogaster] >gi|14787103|dbj|BAB62075.1| matrix metalloproteinase-21 [Cynops pyrrhogaster]	LINK	616	0	0.9894
	comp479169_c0_seq6	0	0.207	0.052	1356	PREDICTED: matrix metalloproteinase-23-like isoform X1 [Latimeria chalumnae]	LINK	398	1.20777e-101	0.6056
	comp479169_c0_seq1	0.03	0	0.052	1467	PREDICTED: matrix metalloproteinase-23-like isoform X1 [Latimeria chalumnae]	LINK	398	1.19443e-127	0.6853
	comp503065_c2_seq1	1.695	1.969	1.598	2657	PREDICTED: matrix metalloproteinase-25 [Chrysemys picta bellii]	LINK	563	0	0.6377
MMP3/10	comp511371_c1_seq3	0.148	0.069	0.165	1333	stromelysin-1/2-a [Cynops pyrrhogaster]	LINK	483	0	0.9682	Notophthalmus MMP3/10a: MMP27
	comp511371_c1_seq2	0.039	0.039	0.041	1860	stromelysin-1/2-a [Cynops pyrrhogaster]	LINK	483	0	0.8509	Notophthalmus MMP3/10a: MMP27
	comp511371_c1_seq4	0.177	0.039	0.021	1722	stromelysin-1/2-b [Cynops pyrrhogaster]	LINK	469	0	0.9848	Notophthalmus MMP3/10b: Stromelysin-1
	comp511371_c1_seq1	0	0	0.031	1685	stromelysin-1/2-b [Cynops pyrrhogaster]	LINK	469	0	0.8438	Notophthalmus MMP3/10b: Stromelysin-1
	comp449091_c0_seq2	0.01	0	0	5389	PREDICTED: stromelysin-3 [Chrysemys picta bellii]	LINK	496	0	0.7495
	comp506130_c0_seq5	0	0.374	0	274	PREDICTED: ADAM DEC1 [Myotis davidii]	LINK	469	5.9205e-11	0.5833
	comp493751_c0_seq17	0	0	0.041	2449	Metalloprotease/disintegrin xMDC16 [Xenopus laevis] >gi|213626853|gb|AAI70249.1| Metalloprotease/disintegrin xMDC16 [Xenopus laevis]	LINK	706	1.19808e-164	0.4237
	comp491235_c1_seq1	0.148	0.03	0	1594	collagenase [Notophthalmus viridescens]	LINK	469	5.39313e-26	0.6145
Col-b	comp494643_c0_seq1	5.626	1.703	2.176	2179	collagenase [Notophthalmus viridescens]	LINK	469	0	0.6233	Collagenase similar to nCol
Col-a	comp502313_c1_seq1	0.66	0.098	0.175	1934	collagenase [Notophthalmus viridescens]	LINK	469	0	0.9336	Notophthalmus Collagenase (nCol)/MMP18
	comp493663_c0_seq2	0.128	0.177	0.247	3852	collagenase 3 [Cynops pyrrhogaster]	LINK	471	0	0.9979
MMP9	comp496617_c0_seq1	6.473	14.244	15.146	4031	gelatinase-b [Cynops pyrrhogaster]	LINK	679	0	0.9736	Notophthalmus MMP9
	comp506317_c0_seq6	0.039	0.02	0.041	2408	PREDICTED: hyaluronidase PH-20 [Chelonia mydas]	LINK	565	3.09871e-166	0.5338
	comp510877_c0_seq1	0.227	0.502	0.278	2015	PREDICTED: hyaluronidase-1 [Chrysemys picta bellii]	LINK	438	6.51484e-175	0.6049
	comp510877_c0_seq2	0.059	0	0	1073	PREDICTED: hyaluronidase-1 [Xenopus (Silurana) tropicalis]	LINK	438	2.63326e-47	0.5755
	comp514641_c0_seq1	0	0	0.134	3325	PREDICTED: hyaluronidase-1-like [Latimeria chalumnae]	LINK	447	3.41745e-145	0.4851
	comp514641_c0_seq3	0.404	0.295	0.289	3152	PREDICTED: hyaluronidase-1-like [Latimeria chalumnae]	LINK	447	9.0847e-146	0.4851
	comp213708_c0_seq1	0.276	0.089	0.113	2046	coagulation factor 2 (thrombin) precursor [Xenopus (Silurana) tropicalis] >gi|58476395|gb|AAH89747.1| coagulation factor 2 (thrombin) [Xenopus (Silurana) tropicalis]	LINK	607	0	0.6841
	comp506878_c0_seq1	0	0.01	0	11264	PREDICTED: LOW QUALITY PROTEIN: coagulation factor V (proaccelerin, labile factor) [Chelonia mydas]	LINK	1675	0	0.6265
	comp412275_c0_seq1	0.887	1.654	2.423	206	PREDICTED: coagulation factor V-like [Myotis brandtii]	LINK	317	2.65904e-07	0.4853
	comp412275_c0_seq2	0	0.463	0.588	252	PREDICTED: coagulation factor V-like [Myotis brandtii]	LINK	317	7.30867e-09	0.4634
	comp507650_c0_seq1	0.562	1.752	1.773	7915	PREDICTED: coagulation factor VIII [Chelonia mydas]	LINK	2450	0	0.6553
	comp482933_c0_seq1	0.02	0	0	2010	coagulation factor IX precursor [Xenopus (Silurana) tropicalis] >gi|56611133|gb|AAH87787.1| coagulation factor 9 [Xenopus (Silurana) tropicalis]	LINK	463	0	0.5936
	comp504329_c1_seq7	0.059	0	0	2013	PREDICTED: coagulation factor XI-like [Haplochromis burtoni]	LINK	351	5.65823e-26	0.2962
	comp503980_c1_seq114	0.118	0.148	0	870	PREDICTED: coagulation factor XII [Chrysemys picta bellii]	LINK	579	6.2483e-89	0.4931
	comp503980_c1_seq113	0	0	0.072	3592	PREDICTED: coagulation factor XII [Chrysemys picta bellii]	LINK	579	1.29308e-163	0.5198
	comp503980_c1_seq34	0	0	0.093	397	PREDICTED: coagulation factor XII [Macaca fascicularis]	LINK	615	2.07461e-18	0.4737
	comp503980_c1_seq82	0	0	0.093	397	PREDICTED: coagulation factor XII [Macaca fascicularis]	LINK	615	2.07461e-18	0.4737
	comp503980_c1_seq50	0.089	0	0	2270	PREDICTED: coagulation factor XII [Pan paniscus]	LINK	246	4.91914e-36	0.67
	comp503980_c1_seq109	0.434	0.089	0.031	3000	PREDICTED: coagulation factor XII [Pan paniscus]	LINK	246	5.48756e-65	0.5625
	comp503980_c1_seq75	0	0.089	0	563	PREDICTED: coagulation factor XII [Python bivittatus]	LINK	454	2.73458e-20	0.4891
	comp212741_c0_seq1	6.237	5.365	5.289	3683	PREDICTED: coagulation factor XIII A chain [Xenopus (Silurana) tropicalis]	LINK	738	0	0.7232
	comp513647_c0_seq4	4.917	15.435	17.126	476	coagulation factor XIII B chain-like protein [Cricetulus griseus]	LINK	2761	5.91283e-07	0.3373
	comp497601_c0_seq1	3.951	10.631	13.507	1454	PREDICTED: coagulation factor XIII B chain-like isoform X2 [Pelodiscus sinensis]	LINK	723	4.72621e-52	0.348
	comp496600_c2_seq5	0.069	0.226	0.041	1680	PREDICTED: galectin-1 [Ceratotherium simum simum]	LINK	135	1.39364e-30	0.464
	comp496600_c2_seq4	46.466	15.789	17.043	698	PREDICTED: galectin-1 [Ceratotherium simum simum]	LINK	135	1.19697e-32	0.472
	comp496600_c2_seq1	0	0.246	0.237	819	PREDICTED: galectin-1 [Mustela putorius furo] >gi|511936186|ref|XP_004787005.1| PREDICTED: galectin-1 [Mustela putorius furo]	LINK	135	5.34909e-32	0.456
	comp496600_c2_seq2	0.315	0.61	0.196	698	PREDICTED: galectin-1 [Mustela putorius furo] >gi|511936186|ref|XP_004787005.1| PREDICTED: galectin-1 [Mustela putorius furo]	LINK	135	1.9503e-32	0.456
	comp496600_c2_seq6	5.212	11.311	14.93	317	PREDICTED: galectin-1 [Oryctolagus cuniculus]	LINK	134	1.47306e-30	0.4952
	comp517918_c0_seq1	44.948	22.631	22.632	912	PREDICTED: galectin-1 [Vicugna pacos]	LINK	135	1.10147e-45	0.5481
	comp517935_c0_seq1	8.779	5.237	5.3	870	PREDICTED: galectin-3 [Chelonia mydas]	LINK	304	6.80183e-58	0.5628
	comp472879_c0_seq1	0.02	0	0	2458	galectin 4 [Xenopus laevis] >gi|27884291|dbj|BAC55882.1| galectin family xgalectin-IIb [Xenopus laevis] >gi|51895821|gb|AAH81109.1| Lgals4-A-prov protein [Xenopus laevis]	LINK	328	7.00984e-127	0.5936
	comp212955_c0_seq1	10.621	4.804	3.506	1020	PREDICTED: galectin-4-like isoform X1 [Xenopus (Silurana) tropicalis]	LINK	319	6.81447e-43	0.465
	comp488794_c0_seq1	0.03	0	0	1868	PREDICTED: galectin-4-like, partial [Xiphophorus maculatus]	LINK	164	8.74954e-49	0.5
	comp509251_c0_seq4	0.079	0	0	2625	PREDICTED: galectin-9C-like [Chelonia mydas]	LINK	345	3.26495e-98	0.5629
	comp509251_c0_seq3	0.02	0	0	2806	PREDICTED: galectin-9C-like [Chelonia mydas]	LINK	345	1.63993e-99	0.5597
	comp476571_c0_seq1	10.434	15.12	17.012	3853	PREDICTED: galectin-9-like [Alligator mississippiensis]	LINK	320	2.82252e-106	0.5357
	comp514238_c1_seq1	0	0.492	0.505	4866	PREDICTED: galectin-12 [Chelonia mydas] >gi|465954243|gb|EMP25794.1| Galectin-12 [Chelonia mydas]	LINK	312	4.21753e-90	0.5824
	comp514238_c1_seq2	0.177	0.108	0.247	4699	PREDICTED: galectin-12 [Sorex araneus]	LINK	314	1.53735e-78	0.5893
	comp492919_c0_seq1	2.611	5.453	4.578	3772	PREDICTED: galectin-related protein [Alligator mississippiensis]	LINK	182	5.02354e-85	0.7784
	comp198927_c0_seq1	0.138	0	0	1456	eosinophil chemotactic cytokine [Xenopus (Silurana) tropicalis]	LINK	491	0	0.7838
	comp515172_c0_seq5	0.03	0	0	5212	PREDICTED: cardiotrophin-2-like [Pelodiscus sinensis]	LINK	237	4.6776e-52	0.5103
	comp515172_c0_seq8	0.089	0.098	0	4522	PREDICTED: cardiotrophin-2-like [Pelodiscus sinensis]	LINK	237	4.28335e-52	0.5103
	comp515172_c0_seq9	0	0	0.031	4431	PREDICTED: cardiotrophin-2-like [Pelodiscus sinensis]	LINK	237	4.06601e-52	0.5103
	comp515172_c0_seq4	0.069	0.02	0	2673	PREDICTED: cardiotrophin-2-like [Pelodiscus sinensis]	LINK	237	1.29266e-52	0.5103
	comp475663_c0_seq2	0.207	0	0	3462	PREDICTED: cardiotrophin-like cytokine factor 1 isoform X2 [Alligator sinensis] >gi|564231508|ref|XP_006260148.1| PREDICTED: cardiotrophin-like cytokine factor 1 isoform X2 [Alligator mississippiensis]	LINK	228	1.68467e-82	0.7193
	comp511922_c0_seq23	0	0.03	0.031	7585	PREDICTED: c-C motif chemokine 19 [Alligator mississippiensis]	LINK	94	6.15823e-09	0.5082
	comp511922_c0_seq10	0.946	1.762	1.227	7565	PREDICTED: c-C motif chemokine 19 [Alligator mississippiensis]	LINK	94	6.14179e-09	0.5082
	comp511922_c0_seq16	0.049	0	0	7478	PREDICTED: c-C motif chemokine 19 [Alligator mississippiensis]	LINK	94	6.06237e-09	0.5082
	comp518488_c0_seq1	0	0	0.021	1973	PREDICTED: c-C motif chemokine 19 [Latimeria chalumnae]	LINK	103	2.59654e-16	0.4828
	comp516361_c0_seq3	0.65	0.738	0.784	3629	PREDICTED: C-C motif chemokine 20 [Anolis carolinensis]	LINK	102	4.18174e-14	0.4815
	comp501691_c0_seq6	0.039	0.039	0.103	1284	PREDICTED: c-C motif chemokine 25 [Ceratotherium simum simum]	LINK	267	4.7164e-18	0.3889
	comp483520_c0_seq2	0.217	0.217	0.258	2313	PREDICTED: c-C motif chemokine 3-like [Cavia porcellus]	LINK	93	1.17318e-07	0.3867
	comp506864_c0_seq6	0.138	0.108	0.082	1175	PREDICTED: c-C motif chemokine 3-like [Cavia porcellus]	LINK	93	3.33858e-31	0.6842
	comp506864_c0_seq1	0.65	0.315	0.206	1024	PREDICTED: c-C motif chemokine 3-like [Cavia porcellus]	LINK	93	1.74953e-31	0.6974
	comp506864_c0_seq7	0.246	0	0.268	331	PREDICTED: c-C motif chemokine 3-like 1-like [Saimiri boliviensis boliviensis]	LINK	93	4.66678e-17	0.7255
	comp506864_c0_seq5	0.059	0.059	0.258	844	PREDICTED: c-C motif chemokine 3-like 1-like [Saimiri boliviensis boliviensis]	LINK	93	9.82342e-27	0.6184
	comp291266_c0_seq1	0.601	0.158	0.144	2607	PREDICTED: c-C motif chemokine 4-like [Xenopus (Silurana) tropicalis]	LINK	96	1.16048e-08	0.4156
	comp501018_c5_seq6	1.074	1.496	1.32	1645	PREDICTED: C-C motif chemokine 5-like [Corvus brachyrhynchos]	LINK	90	3.30323e-29	0.6184
	comp434397_c0_seq1	1.113	1.329	0.949	671	PREDICTED: c-X-C motif chemokine 10-like [Alligator mississippiensis]	LINK	100	5.44624e-07	0.3898
	comp384331_c0_seq1	0.443	0.975	0.67	554	PREDICTED: C-X-C motif chemokine 10-like [Chrysemys picta bellii]	LINK	100	1.62496e-18	0.519
	comp500726_c0_seq1	0.434	0.335	0.639	3453	PREDICTED: interleukin-1 beta [Xenopus (Silurana) tropicalis]	LINK	286	2.24315e-33	0.4315
	comp500726_c0_seq2	0.128	0	0.072	3497	PREDICTED: interleukin-1 beta [Xenopus (Silurana) tropicalis]	LINK	286	2.13745e-33	0.4315
	comp500726_c0_seq3	1.044	0.817	0.598	3267	PREDICTED: interleukin-1 beta [Xenopus (Silurana) tropicalis]	LINK	286	1.18679e-33	0.4315
	comp510762_c1_seq1	0.68	0.709	0.464	1938	PREDICTED: interleukin-1 beta [Xenopus (Silurana) tropicalis]	LINK	286	1.50092e-49	0.4138
	comp501686_c0_seq2	0	0	0.052	2534	PREDICTED: interleukin-10 [Alligator sinensis]	LINK	177	5.18094e-48	0.686
	comp501686_c0_seq3	0.02	0.039	0	2434	PREDICTED: interleukin-10 [Alligator sinensis]	LINK	177	1.34486e-59	0.5872
	comp505399_c0_seq23	0.158	0.512	0.258	3254	PREDICTED: interleukin-15 [Heterocephalus glaber] >gi|513015222|ref|XP_004868951.1| PREDICTED: interleukin-15 [Heterocephalus glaber]	LINK	162	1.61885e-07	0.3561
	comp505399_c0_seq8	0.296	0	0	3300	PREDICTED: interleukin-15 [Heterocephalus glaber] >gi|513015222|ref|XP_004868951.1| PREDICTED: interleukin-15 [Heterocephalus glaber]	LINK	162	9.15587e-10	0.3731
	comp505399_c0_seq4	0	0.522	0.247	3445	PREDICTED: interleukin-15 isoform X1 [Chinchilla lanigera] >gi|533175094|ref|XP_005400917.1| PREDICTED: interleukin-15 isoform X2 [Chinchilla lanigera]	LINK	169	1.48807e-09	0.3611
	comp505399_c0_seq7	2.611	2.776	2.743	3304	PREDICTED: interleukin-15 isoform X1 [Chinchilla lanigera] >gi|533175094|ref|XP_005400917.1| PREDICTED: interleukin-15 isoform X2 [Chinchilla lanigera]	LINK	169	3.62086e-11	0.3353
	comp505399_c0_seq18	0.128	0	0.278	3212	PREDICTED: interleukin-15 isoform X6 [Alligator sinensis]	LINK	174	1.05244e-08	0.3018
	comp505399_c0_seq22	0	0	0.155	3259	PREDICTED: interleukin-15-like isoform X2 [Alligator mississippiensis]	LINK	191	1.40327e-09	0.3289
	comp505399_c0_seq10	0.099	0	0	3159	PREDICTED: interleukin-15-like isoform X2 [Alligator mississippiensis]	LINK	191	3.31465e-10	0.3245
	comp499197_c0_seq5	0	0.089	0	641	PREDICTED: interleukin-17A [Chrysochloris asiatica]	LINK	151	3.13875e-06	0.3908
	comp507218_c0_seq1	0.039	0	0	2256	PREDICTED: interleukin-17B [Chrysemys picta bellii]	LINK	205	7.3365e-68	0.5845
	comp443208_c0_seq1	0.197	0	0	1358	PREDICTED: interleukin-18 [Zonotrichia albicollis]	LINK	201	2.51119e-19	0.3691
	comp443208_c0_seq3	1.212	0.581	0.722	1182	PREDICTED: interleukin-18 [Zonotrichia albicollis]	LINK	201	1.10171e-19	0.3691
	comp487534_c4_seq1	0.207	0.138	0.412	2291	PREDICTED: interleukin-18-like [Anolis carolinensis]	LINK	201	4.90796e-22	0.3777
	comp474649_c0_seq1	0	0.276	0.041	1238	PREDICTED: interleukin-23 subunit alpha [Peromyscus maniculatus bairdii]	LINK	195	3.219e-08	0.2722
	comp467469_c2_seq8	0.069	0.207	0.144	1398	PREDICTED: interleukin-34 [Xenopus (Silurana) tropicalis]	LINK	181	1.10512e-25	0.3711
	comp467469_c2_seq7	0	0	0.093	1281	PREDICTED: interleukin-34 [Xenopus (Silurana) tropicalis]	LINK	181	4.71024e-27	0.372
	comp467469_c2_seq4	0	0.669	0	866	PREDICTED: interleukin-34 [Xenopus (Silurana) tropicalis]	LINK	181	8.37397e-28	0.372
	comp467469_c2_seq2	0.197	0.502	0.711	805	PREDICTED: interleukin-34 [Xenopus (Silurana) tropicalis]	LINK	181	5.11383e-28	0.372
	comp281857_c0_seq1	0	0	0.103	1026	PREDICTED: interleukin-6 [Chelonia mydas]	LINK	275	3.36909e-52	0.5
	comp511510_c3_seq20	0	0	0.103	2190	PREDICTED: interleukin-7 [Chrysemys picta bellii]	LINK	180	9.38537e-18	0.3314
	comp511510_c3_seq12	0	0.03	0	1688	PREDICTED: interleukin-7 [Chrysemys picta bellii]	LINK	180	9.80507e-19	0.3314
	comp506833_c0_seq1	0.473	0.069	0.144	1356	PREDICTED: interleukin-8-like [Ficedula albicollis]	LINK	103	5.91953e-30	0.5842
	comp490167_c0_seq1	0.138	0.138	0.062	1683	PREDICTED: interleukin-8-like [Latimeria chalumnae]	LINK	114	1.59527e-15	0.4286
	comp518465_c0_seq1	0.217	0	0.32	576	PREDICTED: interleukin-8-like [Zonotrichia albicollis]	LINK	100	2.49576e-14	0.4658
	comp495182_c0_seq1	0	0	0.031	1376	Interleukin-8, partial [Anas platyrhynchos]	LINK	94	8.35638e-18	0.5395
	comp486999_c0_seq5	0.108	0.345	0.402	566	PREDICTED: interferon beta-like [Chelonia mydas]	LINK	158	1.24476e-18	0.4476
	comp486999_c0_seq4	0	0.138	0.309	632	PREDICTED: interferon beta-like [Chelonia mydas]	LINK	158	5.73988e-19	0.4571
	comp486999_c0_seq2	0	0.305	0	913	PREDICTED: interferon beta-like [Chelonia mydas]	LINK	158	1.77765e-25	0.4172
	comp505744_c0_seq2	0.03	0.118	0.155	1523	PREDICTED: interferon lambda-2-like [Xenopus (Silurana) tropicalis]	LINK	179	1.93262e-26	0.3775
	comp505744_c0_seq3	0	0.354	0.072	787	PREDICTED: interferon lambda-3-like [Pelodiscus sinensis]	LINK	186	3.34622e-31	0.3408
	comp467643_c0_seq1	0.079	0	0	708	interferon-gamma, partial [Xenopus laevis]	LINK	161	5.11214e-17	0.3108
	comp458015_c1_seq1	0	0	0.103	583	angiopoietin-2a [Homo sapiens] >gi|50082538|gb|AAT69979.1| angiopoietin-2 [Homo sapiens]	LINK	96	8.51283e-16	0.5368
	comp458015_c0_seq1	0.276	0.089	0.113	2924	PREDICTED: angiopoietin-2 isoform X1 [Monodelphis domestica]	LINK	495	0	0.8435
	comp512630_c2_seq1	0.315	1.162	1.309	3441	PREDICTED: angiopoietin-2-like isoform X1 [Chrysemys picta bellii]	LINK	500	0	0.6947
	comp481846_c0_seq2	0.039	0	0.01	3438	PREDICTED: angiopoietin-4 [Sarcophilus harrisii]	LINK	495	0	0.5869
	comp386862_c0_seq1	0	0.01	0.01	3298	PREDICTED: angiopoietin-related protein 1 isoform X1 [Alligator sinensis] >gi|557319859|ref|XP_006033080.1| PREDICTED: angiopoietin-related protein 1 isoform X2 [Alligator sinensis]	LINK	492	0	0.7683
	comp212800_c0_seq1	0.128	0.187	0.144	2584	PREDICTED: angiopoietin-related protein 4 [Chrysemys picta bellii]	LINK	466	1.37062e-170	0.5841
	comp432274_c0_seq2	0.049	0	0.021	2116	PREDICTED: thrombospondin type-1 domain-containing protein 1 isoform X1 [Chelonia mydas]	LINK	805	5.23436e-110	0.5277
	comp432274_c0_seq1	0.02	0.049	0.021	4281	PREDICTED: thrombospondin type-1 domain-containing protein 1 isoform X2 [Chelonia mydas]	LINK	858	0	0.5242
	comp504689_c0_seq1	0	0	0.01	3436	PREDICTED: thrombospondin type-1 domain-containing protein 4 [Chelonia mydas]	LINK	647	0	0.8102
	comp508802_c0_seq1	0	0.03	0.021	8953	PREDICTED: thrombospondin type-1 domain-containing protein 7A isoform X2 [Chrysemys picta bellii]	LINK	1645	0	0.8065
	comp293884_c0_seq1	0.01	0	0	4445	PREDICTED: thrombospondin-2 [Xenopus (Silurana) tropicalis]	LINK	1181	0	0.83
	comp507871_c3_seq1	5.715	11.143	10.826	4178	thrombospondin-1 [Ambystoma mexicanum]	LINK	1176	0	0.9371
	comp515369_c0_seq2	0.01	0	0	7396	thrombospondin-3 [Xenopus laevis]	LINK	851	0	0.9218
	comp293130_c1_seq1	0	0	0.01	3191	thrombospondin-4 [Ambystoma mexicanum]	LINK	956	0	0.8817
	comp449869_c0_seq1	0.069	0.128	0.165	4919	nitric oxide synthase 3 (endothelial cell) [Xenopus (Silurana) tropicalis] >gi|284811175|gb|ACV74251.1| endothelial nitric oxide synthase [Xenopus (Silurana) tropicalis]	LINK	1177	0	0.7185
	comp474229_c0_seq4	0.355	0.758	0	545	Nitric oxide synthase, endothelial [Chelonia mydas]	LINK	534	6.08208e-09	0.3711
	comp465303_c0_seq1	0	0.03	0.103	1860	Nitric oxide synthase, endothelial [Chelonia mydas]	LINK	534	9.50813e-12	0.2951
	comp499880_c0_seq15	0.246	0.463	0.856	1164	Nitric oxide synthase, endothelial [Chelonia mydas]	LINK	534	3.92713e-19	0.3481
nsCCN	comp472955_c1_seq3	0.089	25.427	28.313	3209	newt-specific cysteine-rich growth regulator [Notophthalmus viridescens]	LINK	383	1.09894e-155	0.8188
	comp472955_c1_seq4	20.967	23.035	23.147	3193	newt-specific cysteine-rich growth regulator [Notophthalmus viridescens]	LINK	383	9.73708e-156	0.8188
	comp472955_c1_seq2	4.779	8.19	6.248	2755	newt-specific cysteine-rich growth regulator [Notophthalmus viridescens]	LINK	383	0	0.8567
	comp472955_c1_seq1	0	8.21	8.712	2771	newt-specific cysteine-rich growth regulator [Notophthalmus viridescens]	LINK	383	0	0.8567
	comp515331_c0_seq1	7.281	17.305	13.991	3412	PREDICTED: semaphorin-3A-like [Callorhinchus milii]	LINK	797	0	0.595
	comp509753_c0_seq1	0.01	0.03	0.021	4262	PREDICTED: semaphorin-3C isoform X1 [Xenopus (Silurana) tropicalis]	LINK	748	0	0.8533
	comp507480_c0_seq1	0.03	0.03	0	3201	PREDICTED: semaphorin-3E [Chelonia mydas]	LINK	775	0	0.7798
	comp438474_c0_seq1	0	0	0.093	3278	PREDICTED: semaphorin-3F isoform X1 [Chrysemys picta bellii]	LINK	800	0	0.857
	comp438474_c0_seq2	0.167	0.177	0.113	3188	PREDICTED: semaphorin-3F isoform X2 [Alligator sinensis] >gi|564253200|ref|XP_006265606.1| PREDICTED: semaphorin-3F-like isoform X2 [Alligator mississippiensis]	LINK	768	0	0.868
	comp282232_c0_seq1	0.02	0.03	0.01	5935	PREDICTED: semaphorin-3F-like isoform X1 [Neolamprologus brichardi] >gi|583998279|ref|XP_006794224.1| PREDICTED: semaphorin-3F-like isoform X2 [Neolamprologus brichardi]	LINK	739	0	0.6898
	comp514469_c0_seq1	0.039	0.01	0.01	4506	PREDICTED: semaphorin-3G [Alligator mississippiensis]	LINK	775	0	0.7573
	comp458360_c0_seq2	0.158	0.177	0.031	1576	PREDICTED: semaphorin-4B [Xenopus (Silurana) tropicalis]	LINK	838	3.98984e-166	0.7378
	comp458360_c1_seq1	0.089	0.226	0.144	3736	PREDICTED: semaphorin-4B [Xenopus (Silurana) tropicalis]	LINK	838	0	0.6104
	comp509120_c1_seq1	0.039	0.167	0.072	4143	PREDICTED: semaphorin-4C [Chrysemys picta bellii]	LINK	838	0	0.6744
	comp506185_c1_seq1	0.207	0.039	0	6284	PREDICTED: semaphorin-4D [Chelonia mydas]	LINK	857	0	0.6453
	comp506185_c1_seq3	0.108	0	0	6474	PREDICTED: semaphorin-4D [Chelonia mydas]	LINK	857	0	0.6453
	comp506185_c1_seq8	0	0.354	0	6401	PREDICTED: semaphorin-4D [Chelonia mydas]	LINK	857	0	0.6453
	comp506185_c1_seq4	0	0	0.299	6332	PREDICTED: semaphorin-4D [Chelonia mydas]	LINK	857	0	0.6453
	comp506185_c1_seq2	0	0	0.113	6426	PREDICTED: semaphorin-4D [Chelonia mydas]	LINK	857	0	0.6453
	comp506185_c0_seq1	0.365	0.413	0.278	2193	PREDICTED: semaphorin-4D isoform X3 [Alligator sinensis]	LINK	731	1.9727e-15	0.662
	comp437308_c0_seq1	0.089	0.079	0.062	8757	PREDICTED: semaphorin-4F [Alligator sinensis]	LINK	916	0	0.5859
	comp496402_c0_seq2	0.936	0.886	0.505	5072	PREDICTED: semaphorin-4G [Xenopus (Silurana) tropicalis]	LINK	830	0	0.6728
	comp496402_c0_seq1	0.187	0.138	0.289	4927	PREDICTED: semaphorin-4G [Xenopus (Silurana) tropicalis]	LINK	830	0	0.6728
	comp482171_c0_seq2	0.167	0.413	0.536	6185	PREDICTED: semaphorin-5A isoform X1 [Chrysemys picta bellii]	LINK	1077	0	0.8867
	comp509373_c0_seq16	0.049	0	0	2399	Semaphorin-5A [Chelonia mydas]	LINK	779	1.11147e-07	0.2808
	comp509373_c0_seq3	0	0.069	0.124	1930	Semaphorin-5A [Chelonia mydas]	LINK	779	8.01827e-08	0.2808
	comp511872_c0_seq7	0.03	0	0.01	10392	PREDICTED: semaphorin-5B [Chelonia mydas]	LINK	1092	0	0.8847
	comp503706_c0_seq1	0	0.01	0	3366	PREDICTED: semaphorin-6A isoform X3 [Chrysemys picta bellii]	LINK	1039	0	0.872
	comp503706_c0_seq5	0.059	0	0.031	6223	PREDICTED: semaphorin-6A isoform X3 [Pelodiscus sinensis]	LINK	972	0	0.8811
	comp507682_c2_seq2	0.769	0.62	0.495	6091	PREDICTED: semaphorin-6B [Chrysemys picta bellii]	LINK	914	0	0.6948
	comp507682_c2_seq1	0.059	0.02	0.031	8193	PREDICTED: semaphorin-6B [Chrysemys picta bellii]	LINK	914	0	0.6948
	comp507440_c0_seq2	0	0	0.206	6504	PREDICTED: semaphorin-6D-like isoform X1 [Xenopus (Silurana) tropicalis]	LINK	1043	0	0.7346
	comp507440_c0_seq4	0.099	0.158	0.021	6297	PREDICTED: semaphorin-6D-like isoform X2 [Xenopus (Silurana) tropicalis]	LINK	996	0	0.7464
	comp507440_c0_seq1	0	0.138	0	6348	PREDICTED: semaphorin-6D-like isoform X2 [Xenopus (Silurana) tropicalis]	LINK	996	0	0.7556
	comp509411_c0_seq1	2.857	4.371	4.093	5144	PREDICTED: semaphorin-7A [Calypte anna]	LINK	633	3.50276e-150	0.4243
	comp481051_c0_seq1	0.138	0	0.052	1083	PREDICTED: semaphorin-7A-like [Latimeria chalumnae]	LINK	1030	9.84976e-13	0.3802
	comp478352_c0_seq1	0	0	0.031	1572	PREDICTED: draxin [Alligator mississippiensis]	LINK	349	1.64339e-99	0.5608
	comp470211_c0_seq1	0	0	0.021	2923	PREDICTED: meteorin [Chrysemys picta bellii]	LINK	297	9.29925e-149	0.7655
	comp488582_c0_seq1	1.892	1.122	1.309	1988	PREDICTED: meteorin-like protein [Melopsittacus undulatus]	LINK	290	9.24413e-146	0.7744
